# Supplementary material for: Impact of Subthreshold Micropulse Laser on the Vascular Network in Diabetic Macular Edema: An Optical Coherence Tomography Angiography Study
Source: Biomedicines. 2025 May 14;13(5):1194. doi: 10.3390/biomedicines13051194 (PMC12109209; doi:10.3390/biomedicines13051194)
Supplement: Supplementary file 1 [file biomedicines-13-01194-s001.zip]

Archive with 1 entries (1 files):
- biomedicines-3597021-supplementary.pdf
